# Supplementary material for: Evaluation of the International Society for Cutaneous Lymphoma Algorithm for the Diagnosis of Early Mycosis Fungoides
Source: Cells. 2021 Oct 15;10(10):2758. doi: 10.3390/cells10102758 (PMC8534563; doi:10.3390/cells10102758)
Supplement: Supplementary file 1 [file cells-10-02758-s001.zip]

Archive with 1 entries (1 files):
- cells-1372707-supplementary.pdf
